# Supplementary material for: Molecular interactions of FG nucleoporin repeats at high resolution
Source: Nat Chem. 2022 Sep 22;14(11):1278–85. doi: 10.1038/s41557-022-01035-7 (PMC9630130; doi:10.1038/s41557-022-01035-7)
Supplement: Supplementary file 3 — Numerical source data file for Supplementary Figs. 1–15. [file 41557_2022_1035_MOESM3_ESM.xlsx]

## Sheet: Fig S1a
Wavelength (nm)	pH 3	pH 7	pH 7 (30')	pH 7 (4h)
190	-0.911212	0.227666	0.0578135	-0.500228
191	-1.37604	0.142182	-0.155593	-0.657852
192	-2.05235	0.0510594	-0.40599	-0.832391
193	-2.92421	-0.0805423	-0.679119	-1.01661
194	-3.95721	-0.243822	-0.955576	-1.2031
195	-5.1386	-0.432804	-1.22463	-1.37248
196	-6.36647	-0.627996	-1.46181	-1.50841
197	-7.5318	-0.836561	-1.65889	-1.61108
198	-8.65124	-1.0443	-1.79251	-1.66618
199	-9.62682	-1.23374	-1.84855	-1.65768
200	-10.3432	-1.3216	-1.87404	-1.66793
201	-10.8102	-1.41234	-1.86687	-1.65251
202	-11.0428	-1.51417	-1.81393	-1.6088
203	-11.0238	-1.6272	-1.76032	-1.54158
204	-10.7779	-1.69203	-1.6603	-1.44407
205	-10.3326	-1.74942	-1.56179	-1.34625
206	-9.78602	-1.80287	-1.46265	-1.23621
207	-9.16384	-1.87128	-1.36166	-1.12721
208	-8.52201	-1.92847	-1.28166	-1.03002
209	-7.90145	-2.01653	-1.21112	-0.944421
210	-7.32964	-2.11313	-1.15306	-0.868234
211	-6.82425	-2.22213	-1.11226	-0.798835
212	-6.37584	-2.33454	-1.08594	-0.742665
213	-5.97288	-2.45594	-1.07242	-0.701523
214	-5.66103	-2.57776	-1.07292	-0.67224
215	-5.4029	-2.69918	-1.08654	-0.65267
216	-5.1622	-2.81928	-1.10706	-0.64222
217	-4.98327	-2.93022	-1.13521	-0.634023
218	-4.82044	-3.03472	-1.17128	-0.629578
219	-4.69043	-3.12436	-1.21097	-0.629637
220	-4.5631	-3.19831	-1.24337	-0.632809
221	-4.4478	-3.25095	-1.27525	-0.63232
222	-4.33477	-3.28772	-1.30782	-0.640318
223	-4.20843	-3.30699	-1.33212	-0.646509
224	-4.07896	-3.2991	-1.3582	-0.651293
225	-3.93702	-3.26899	-1.36929	-0.655767
226	-3.78756	-3.21521	-1.37403	-0.6531
227	-3.61295	-3.1421	-1.36894	-0.646424
228	-3.42198	-3.04802	-1.35348	-0.638397
229	-3.20337	-2.92786	-1.32254	-0.614346
230	-2.98617	-2.80139	-1.28979	-0.590532
231	-2.75291	-2.66341	-1.25145	-0.570968
232	-2.51221	-2.51724	-1.20438	-0.5452
233	-2.27479	-2.36518	-1.15236	-0.518712
234	-2.0388	-2.206	-1.09099	-0.49161
235	-1.81947	-2.04065	-1.02187	-0.460552
236	-1.60385	-1.88052	-0.954156	-0.436313
237	-1.39425	-1.71851	-0.881928	-0.404874
238	-1.19923	-1.56313	-0.811447	-0.380038
239	-1.01348	-1.41578	-0.741286	-0.351291
240	-0.849926	-1.27682	-0.67539	-0.323959
241	-0.7119	-1.14598	-0.605083	-0.293478
242	-0.587475	-1.02663	-0.546089	-0.261978
243	-0.472708	-0.919141	-0.491261	-0.235349
244	-0.378316	-0.826997	-0.443569	-0.213357
245	-0.284416	-0.742622	-0.400323	-0.187298
246	-0.212315	-0.67392	-0.367503	-0.170853
247	-0.160079	-0.614201	-0.341321	-0.157256
248	-0.115186	-0.568074	-0.31572	-0.14412
249	-0.0922639	-0.527143	-0.297986	-0.138229
250	-0.0752551	-0.494835	-0.280292	-0.13006
251	-0.0537546	-0.466779	-0.267201	-0.12306
252	-0.0276269	-0.443572	-0.256798	-0.12139
253	-0.00670813	-0.421337	-0.244888	-0.118274
254	-0.00122191	-0.403397	-0.235305	-0.118989
255	0.00496912	-0.389919	-0.225355	-0.115257
256	-0.00114906	-0.376916	-0.214897	-0.107148
257	-0.00664902	-0.362223	-0.205249	-0.0990279
258	0.000330864	-0.351613	-0.199514	-0.0937098
259	-0.00832622	-0.339812	-0.190327	-0.0915922
260	0.00136336	-0.331223	-0.186497	-0.0869819

## Sheet: Fig S1b
Rh (nm)	pH 3	pH 3 error	pH 7	pH 7 error	pH 7 (4h)	pH 7 (4h) error
0.0262947	0	0	0	0	0	0
0.0333459	0	0	0	0	0	0
0.0422879	0	0	0	0	0	0
0.0536278	0	0	0	0	0	0
0.0680086	0	0	0	0	0	0
0.0862457	0	0	0	0	0	0
0.109373	0	0	0	0	0	0
0.138703	0	0	0	0	0	0
0.175897	0	0	0	0	0	0
0.223066	0	0	0	0	0	0
0.282883	0	0	0	0	0	0
0.35874	0	0	0	0	0	0
0.45494	0	0	0	0	0	0
0.576936	0	0	0	0	0	0
0.731647	0	0	0	0	0	0
0.927845	0	0	0	0	0	0
1.17665	0	0	0	0	0	0
1.49219	0	0	0	0	0	0
1.89233	0	0	0	0	0	0
2.39977	0	0	0	0	0	0
3.0433	2.34452	1.27033	3.64462	3.64462	0	0
3.85938	25.6152	6.60141	0.404168	0.404168	0	0
4.89431	38.3876	4.18308	0.27786	0.27786	0	0
6.20677	19.6157	4.39143	0.593928	0.593928	0	0
7.87117	3.1055	0.842387	0	0	0	0
9.9819	0.886567	0.307696	0	0	0	0
12.6586	1.08552	0.387986	0	0	0	0
16.0532	1.41572	0.288514	0	0	0.00245145	0.00245145
20.358	1.6654	0.213816	0.0329708	0.0329708	0.0698342	0.0614137
25.8172	1.11587	0.139535	0.036162	0.036162	0.125513	0.0791373
32.7403	0.540759	0.0579276	0.0449865	0.0449865	0.130666	0.0736039
41.5199	0.234541	0.0370483	0.153688	0.103944	0.155939	0.0640787
52.6538	0.111064	0.0234153	0.808022	0.23421	0.182002	0.0686855
66.7734	0.0650881	0.0133436	1.71107	0.384599	0.243293	0.0800119
84.6793	0.0644922	0.00759792	3.03028	0.55926	0.618619	0.107555
107.387	0.256985	0.0686659	10.8292	1.23355	2.29172	0.503283
136.184	1.03656	0.369121	36.4792	4.7914	9.09334	2.20227
172.703	0.177673	0.0552198	6.20694	0.946503	2.18392	0.530804
219.014	0.268126	0.0656787	13.6517	2.5456	8.03006	1.83053
277.745	0.0991503	0.0338225	3.93682	0.952251	3.71868	0.743661
352.225	0.112537	0.0468711	3.26263	1.17475	5.1454	0.827204
446.677	0.0973976	0.0510621	2.65989	1.27774	6.07439	0.681809
566.458	0.0519799	0.0329241	1.35135	0.730242	4.42993	0.270349
718.359	0.0873341	0.0512455	1.11453	0.62945	5.41285	0.247143
910.993	0.126264	0.0915003	0.812663	0.583843	5.61289	0.492618
1155.28	0.125949	0.0994665	0.549955	0.464003	5.88214	0.746898
1465.08	0.0817603	0.0547821	0.275671	0.275671	6.21367	0.899678
1857.96	0.0348933	0.0235306	0.265556	0.195483	7.18231	1.17132
2356.19	0.0404373	0.0272727	0.497031	0.497031	8.12973	1.34253
2988.02	0.0405957	0.0274581	0.685762	0.685762	8.2073	1.3616
3789.29	0.0560109	0.0302455	0.707686	0.597489	6.65939	1.11267
4805.42	0.298974	0.273736	1.83635	1.25602	1.46714	1.00212
6094.04	0.402182	0.377363	2.04112	1.37691	1.39845	0.954798
7728.22	0.29066	0.266669	1.71225	1.15485	1.33837	0.912962
9800.61	0.0609778	0.0609778	0.385923	0.385923	0	0
12428.7	0	0	0	0	0	0
15761.6	0	0	0	0	0	0
19988.2	0	0	0	0	0	0
25348.3	0	0	0	0	0	0
32145.6	0	0	0	0	0	0
40771			0	0	0	0

## Sheet: Fig S5
t (d)	Nup98(95-124)	Nup98(95-124) error	Nup98(95-124) Q105S, Q111S	Nup98(95-124) Q105S, Q111S error	Nup98(95-124) F117S, F120S	Nup98(95-124) F117S, F120S error
0					2.01212	0.0697133
0.948611					1.91373	0.0680037
1.17847					1.80839	0.0661733
1.49097					1.65667	0.0635371
2.45278					0.482786	0.0431401
3.46042					0.310869	0.0401529
6.43125					0.22222	0.0386126
0			1.96934	0.0661062
0.948611			1.13409	0.0521958
1.17847			0.614529	0.043543
1.42986			0.490287	0.0414738
1.62292			0.438903	0.040618
2.65556			0.292176	0.0381744
5.62847			0.22372	0.0370343
0	2.01928	0.067184
0.948611	0.622313	0.0438331
1.17917	0.191379	0.0366299
1.42986	0.13513	0.0356896
1.62361	0.117736	0.0353989
1.98819	0.0907724	0.0349482
2.86875	0.072044	0.0346351
3.57153	0.0662506	0.0345383
4.62708	0.0613911	0.0344571

## Sheet: Fig S15
Residue number	CSP (ppm)
30	0.5061
31	0.112013
32	0.0185262
33	0.0147248
34	0.0337923
35	0.01698
36	0.0124145
37	0.00458039
38	0.00841546
39	0.00690072
40	0.0162788
41	0.0114856
42	0.316762
43	0.120235
44	0.832668
45	0.560813
46	0.136521
47	0.0346898
48	0.00778332
49	0.0124064
50	0.018544
51	0.0124064
52	0.004245
53	0.00552268
54	0.0064405
55	0.00509902
56	0.0151717
57	0.0611734
58	0.051588
