# Supplementary material for: Molecular interactions of FG nucleoporin repeats at high resolution
Source: Nat Chem. 2022 Sep 22;14(11):1278–85. doi: 10.1038/s41557-022-01035-7 (PMC9630130; doi:10.1038/s41557-022-01035-7)
Supplement: Source Data Fig. 1 — CD data and secondary structure propensity data. [file 41557_2022_1035_MOESM4_ESM.xlsx]

## Sheet: Fig 1b
Wavelength (nm)	pH 3	pH 7
190	-0.911212	0.227666
191	-1.37604	0.142182
192	-2.05235	0.0510594
193	-2.92421	-0.0805423
194	-3.95721	-0.243822
195	-5.1386	-0.432804
196	-6.36647	-0.627996
197	-7.5318	-0.836561
198	-8.65124	-1.0443
199	-9.62682	-1.23374
200	-10.3432	-1.3216
201	-10.8102	-1.41234
202	-11.0428	-1.51417
203	-11.0238	-1.6272
204	-10.7779	-1.69203
205	-10.3326	-1.74942
206	-9.78602	-1.80287
207	-9.16384	-1.87128
208	-8.52201	-1.92847
209	-7.90145	-2.01653
210	-7.32964	-2.11313
211	-6.82425	-2.22213
212	-6.37584	-2.33454
213	-5.97288	-2.45594
214	-5.66103	-2.57776
215	-5.4029	-2.69918
216	-5.1622	-2.81928
217	-4.98327	-2.93022
218	-4.82044	-3.03472
219	-4.69043	-3.12436
220	-4.5631	-3.19831
221	-4.4478	-3.25095
222	-4.33477	-3.28772
223	-4.20843	-3.30699
224	-4.07896	-3.2991
225	-3.93702	-3.26899
226	-3.78756	-3.21521
227	-3.61295	-3.1421
228	-3.42198	-3.04802
229	-3.20337	-2.92786
230	-2.98617	-2.80139
231	-2.75291	-2.66341
232	-2.51221	-2.51724
233	-2.27479	-2.36518
234	-2.0388	-2.206
235	-1.81947	-2.04065
236	-1.60385	-1.88052
237	-1.39425	-1.71851
238	-1.19923	-1.56313
239	-1.01348	-1.41578
240	-0.849926	-1.27682
241	-0.7119	-1.14598
242	-0.587475	-1.02663
243	-0.472708	-0.919141
244	-0.378316	-0.826997
245	-0.284416	-0.742622
246	-0.212315	-0.67392
247	-0.160079	-0.614201
248	-0.115186	-0.568074
249	-0.0922639	-0.527143
250	-0.0752551	-0.494835
251	-0.0537546	-0.466779
252	-0.0276269	-0.443572
253	-0.00670813	-0.421337
254	-0.00122191	-0.403397
255	0.00496912	-0.389919
256	-0.00114906	-0.376916
257	-0.00664902	-0.362223
258	0.000330864	-0.351613
259	-0.00832622	-0.339812
260	0.00136336	-0.331223

## Sheet: Fig 1d
Residue type	Residue number	α-helix propensity (TALOS-N)	β-strand propensity (TALOS-N)
M	1
F	2	0.002	0.08
N	3	0.004	0.154
K	4	0.012	0.165
S	5	0.003	0.175
F	6	0.01	0.113
G	7	0	0.097
T	8	0.032	0.103
P	9	0	0.257
F	10	0.025	0.051
G	11	0.003	0.069
G	12	0.024	0.049
G	13	0.014	0.048
T	14	0.013	0.061
G	15	0.015	0.053
G	16	0.016	0.059
F	17	0.013	0.069
G	18	0.012	0.051
T	19	0.015	0.041
T	20	0.011	0.054
S	21	0.021	0.041
T	22	0.029	0.068
F	23	0.036	0.063
G	24	0.034	0.035
Q	25	0.027	0.038
N	26	0.027	0.036
T	27	0.019	0.034
G	28	0.019	0.044
F	29	0.016	0.057
G	30	0.015	0.05
T	31	0.014	0.04
T	32	0.014	0.05
S	33	0.026	0.034
G	34	0.019	0.037
G	35	0.026	0.073
A	36	0.006	0.123
F	37	0.02	0.074
G	38	0.011	0.044
T	39	0.019	0.035
S	40	0.029	0.061
A	41	0.053	0.065
F	42	0.041	0.051
G	43	0.026	0.035
S	44	0.022	0.028
S	45	0.02	0.033
N	46	0.018	0.027
N	47	0.018	0.034
T	48	0.029	0.034
G	49	0.015	0.037
G	50	0.021	0.07
L	51	0.015	0.182
F	52	0.02	0.166
G	53	0.012	0.052
N	54	0.011	0.037
S	55	0.036	0.052
Q	56	0.035	0.04
T	57	0.014	0.059
K	58	0.012	0.048
P	59	0.024	0.025
G	60	0.006	0.04
G	61	0.025	0.138
L	62	0.007	0.367
F	63	0.014	0.303
G	64	0.01	0.071
T	65	0.009	0.034
S	66	0.024	0.045
S	67	0.036	0.042
F	68	0.031	0.051
S	69	0.017	0.046
Q	70	0.014	0.059
P	71	0.02	0.064
A	72	0.018	0.04
T	73	0.011	0.04
S	74	0.015	0.033
T	75	0.019	0.038
S	76	0.024	0.031
T	77	0.019	0.036
G	78	0.016	0.046
F	79	0.012	0.052
G	80	0.015	0.075
F	81	0.018	0.069
G	82	0.017	0.056
T	83	0.015	0.036
S	84	0.018	0.034
T	85	0.024	0.044
G	86	0.018	0.039
T	87	0.017	0.046
A	88	0.03	0.049
N	89	0.031	0.035
T	90	0.044	0.06
L	91	0.065	0.129
F	92	0.035	0.145
G	93	0.019	0.068
T	94	0.014	0.051
A	95	0.022	0.049
S	96	0.025	0.037
T	97	0.024	0.036
G	98	0.009	0.035
T	99	0.025	0.068
S	100	0.02	0.153
L	101	0.073	0.11
F	102	0.065	0.068
S	103	0.053	0.032
S	104	0.045	0.037
Q	105	0.058	0.038
N	106	0.041	0.033
N	107	0.037	0.034
A	108	0.055	0.049
F	109	0.079	0.059
A	110	0.096	0.052
Q	111	0.05	0.03
N	112	0.016	0.029
K	113	0.018	0.044
P	114	0.013	0.052
T	115	0.015	0.039
G	116	0.011	0.047
F	117	0.016	0.04
G	118	0.016	0.042
N	119	0.019	0.046
F	120	0.017	0.046
G	121	0.018	0.038
T	122	0.02	0.036
S	123	0.017	0.037
T	124	0.02	0.036
S	125	0.027	0.033
S	126	0.025	0.03
G	127	0.011	0.038
G	128	0.019	0.1
L	129	0.009	0.279
F	130	0.014	0.259
G	131	0.011	0.074
T	132	0.008	0.042
T	133	0.014	0.052
N	134	0.015	0.038
T	135	0.009	0.039
T	136	0.019	0.034
S	137	0.008	0.03
N	138	0.017	0.041
P	139	0.017	0.067
F	140	0.021	0.039
G	141	0.016	0.028
S	142	0.014	0.031
T	143	0.021	0.042
S	144	0.029	0.035
G	145	0.019	0.035
S	146	0.032	0.072
L	147	0.028	0.179
F	148	0.034	0.139
G	149	0.009	0.087
P	150	0.019	0.074
S	151	0.013	0.042
S	152	0.021	0.037
F	153	0.018	0.063
T	154	0.02	0.102
A	155	0.015	0.115
A	156	0.025	0.056
P	157	0.018	0.053
T	158	0.008	0.032
G	159	0.019	0.059
T	160	0.006	0.154
T	161	0.021	0.181
I	162	0.007	0.181
K	163	0.013	0.303
F	164	0	0.441
N	165	0.01	0.173
P	166	0.009	0.061
P	167	0.01	0.025
T	168	0.012	0.035
G	169	0.012	0.034
T	170	0.014	0.032
D	171	0.024	0.047
T	172	0.071	0.072
M	173	0.091	0.097
V	174	0.075	0.093
K	175	0.056	0.072
A	176	0.026	0.06
G	177	0.02	0.064
V	178	0.016	0.068
S	179	0.016	0.056
T	180	0.012	0.047
N	181	0.017	0.06
I	182	0.031	0.062
S	183	0.027	0.045
T	184	0.013	0.058
K	185	0.018	0.053
H	186	0.033	0.09
Q	187	0.01	0.167
C	188	0.017	0.15
I	189	0.007	0.143
T	190	0.118	0.094
A	191	0.298	0.066
M	192	0.221	0.023
K	193	0.433	0.048
E	194	0.384	0.062
Y	195	0.154	0.041
E	196	0.049	0.035
S	197	0.04	0.038
K	198	0.049	0.03
S	199	0.278	0.026
L	200	0.892	0.005
E	201	0.966	0.007
E	202	0.977	0
L	203	0.925	0
R	204	0.895	0.003
L	205	0.923	0
E	206	0.954	0
D	207	0.962	0
Y	208	0.938	0
Q	209	0.88	0.001
A	210	0.7	0.001
N	211	0.261	0.006
R	212	0.114	0.035
K	213	0.063	0.045
G	214	0.023	0.05
P	215	0.007	0.066
Q	216	0.013	0.052
N	217	0.026	0.043
Q	218	0.046	0.061
V	219	0.05	0.091
G	220	0.049	0.061
A	221	0.027	0.048
G	222	0.015	0.047
T	223	0.009	0.053
T	224	0.016	0.068
T	225	0.029	0.054
G	226	0.021	0.051
L	227	0.029	0.099
F	228	0.018	0.149
G	229	0.023	0.042
S	230	0.01	0.033
S	231	0.014	0.053
P	232	0.024	0.05
A	233	0.017	0.036
T	234	0.018	0.036
S	235	0.023	0.03
S	236	0.027	0.036
A	237	0.033	0.043
T	238	0.034	0.046
G	239	0.018	0.049
L	240	0.025	0.064
F	241	0.021	0.094
S	242	0.025	0.033
S	243	0.017	0.028
S	244	0.021	0.031
T	245	0.025	0.035
T	246	0.029	0.037
N	247	0.033	0.028
S	248	0.023	0.029
G	249	0.021	0.051
F	250	0.019	0.074
A	251	0.026	0.093
Y	252	0.055	0.062
G	253	0.05	0.035
Q	254	0.036	0.027
N	255	0.021	0.034
K	256	0.032	0.05
T	257	0.037	0.064
A	258	0.044	0.06
F	259	0.024	0.072
G	260	0.023	0.046
T	261	0.017	0.035
S	262	0.014	0.045
T	263	0.031	0.042
T	264	0.022	0.041
G	265	0.024	0.041
F	266	0.013	0.057
G	267	0.019	0.044
T	268	0.013	0.036
N	269	0.014	0.041
P	270	0.022	0.032
G	271	0.014	0.03
G	272	0.031	0.071
L	273	0.014	0.159
F	274	0.031	0.121
G	275	0.03	0.049
Q	276	0.029	0.032
Q	277	0.032	0.044
N	278	0.063	0.042
Q	279	0.072	0.047
Q	280	0.046	0.047
T	281	0.028	0.043
T	282	0.027	0.041
S	283	0.04	0.057
L	284	0.06	0.077
F	285	0.041	0.069
S	286	0.003	0.046
K	287	0.028	0.099
P	288	0	0.26
F	289	0.018	0.068
G	290	0.005	0.048
Q	291	0.025	0.058
A	292	0.027	0.063
T	293	0.017	0.064
T	294	0.016	0.071
T	295	0.029	0.049
Q	296	0.022	0.041
N	297	0.024	0.032
T	298	0.018	0.034
G	299	0.014	0.045
F	300	0.014	0.053
S	301	0.014	0.083
F	302	0.039	0.066
G	303	0.023	0.044
N	304	0.015	0.032
T	305	0.013	0.035
S	306	0.024	0.043
T	307	0.028	0.096
I	308	0.018	0.12
G	309	0.012	0.084
Q	310	0.012	0.064
P	311	0.018	0.063
S	312	0.016	0.038
T	313	0.01	0.047
N	314	0.012	0.039
T	315	0.043	0.054
M	316	0.069	0.049
G	317	0.038	0.043
L	318	0.035	0.095
F	319	0.014	0.172
G	320	0.023	0.063
V	321	0.008	0.08
T	322	0.029	0.103
Q	323	0.049	0.08
A	324	0.048	0.047
S	325	0.026	0.038
Q	326	0.006	0.04
P	327	0.019	0.033
G	328	0.011	0.033
G	329	0.022	0.07
L	330	0.015	0.22
F	331	0.014	0.259
G	332	0.016	0.075
T	333	0.01	0.056
A	334	0.028	0.049
T	335	0.021	0.043
N	336	0.016	0.033
T	337	0.016	0.032
S	338	0.029	0.032
T	339	0.032	0.04
G	340	0.02	0.039
T	341	0.014	0.053
A	342	0.024	0.087
F	343	0.023	0.083
G	344	0.026	0.056
T	345	0.023	0.05
G	346	0.015	0.039
T	347	0.017	0.053
G	348	0.012	0.086
L	349	0.02	0.096
F	350	0.016	0.112
G	351	0.02	0.055
Q	352	0.014	0.033
T	353	0.012	0.045
N	354	0.023	0.03
T	355	0.019	0.031
G	356	0.015	0.041
F	357	0.018	0.038
G	358	0.025	0.047
A	359	0.033	0.056
V	360	0.038	0.059
G	361	0.024	0.04
S	362	0.039	0.053
T	363	0.037	0.141
L	364	0.068	0.131
F	365	0.04	0.08
G	366	0.025	0.037
N	367	0.017	0.029
N	368	0.023	0.038
K	369	0.059	0.058
L	370	0.083	0.051
T	371	0.062	0.064
T	372	0.095	0.08
F	373	0.042	0.057
G	374	0.017	0.039
S	375	0.022	0.031
S	376	0.017	0.036
T	377	0.015	0.045
T	378	0.017	0.049
S	379	0.018	0.051
A	380	0.014	0.045
P	381	0.023	0.035
S	382	0.012	0.049
F	383	0.03	0.052
G	384
