# Supplementary material for: Molecular interactions of FG nucleoporin repeats at high resolution
Source: Nat Chem. 2022 Sep 22;14(11):1278–85. doi: 10.1038/s41557-022-01035-7 (PMC9630130; doi:10.1038/s41557-022-01035-7)
Supplement: Source Data Fig. 2 — Peptide aggregation data and FRAP data. [file 41557_2022_1035_MOESM5_ESM.xlsx]

## Sheet: Fig 2c
Peptide	1-15	1-15 error	5-44	5-44 error	30-59	30-59 error	45-84	45-84 error	72-99	72-99 error	85-125	85-125 error	95-124	95-124 error	115-144	115-144 error	137-170	137-170 error	165-204	165-204 error	189-218	189-218 error	205-244	205-244 error	225-264	225-264 error	256-275	256-275 error	265-304	265-304 error	298-327	298-327 error	322-351	322-351 error	345-384	345-384 error
Condensation/aggregation after 1d (%)	0	1.327	7.01	1.398	0	1.327	0.727	1.333	0	1.333	99.449	0.67	73.432	4.08	0.227	1.332	0	1.332	0	1.324	0	1.325	0.038	1.333	0	1.317	1.419	1.325	7.524	1.311	73.395	0.844	0	1.322	58.309	1.427

## Sheet: Fig 2e
Time (s)	Picture 1	Picture 2	Picture 3
-5.23	1.0379	0.988976	0.951934
-4.707	1.00849	0.9779	0.984953
-4.184	1.00314	1.0127	1.0421
-3.661	1.0601	1.00717	1.0531
-3.138	0.959913	0.997676	1.05917
-2.615	0.991022	0.99603	1.01817
-2.092	1.04907	1.01453	0.991135
-1.569	0.959203	1.00313	1.00309
-1.046	0.947104	0.998061	0.968273
-0.523	0.98406	1.00418	0.935787
0	0	0	0
0.523	0.0345566	0.0212388	0.0121129
1.046	0.0403357	0.0332043	0.0470815
1.569	0.0526882	0.0420941	0.0511548
2.092	0.0621512	0.0530977	0.0456676
2.615	0.0340665	0.0560252	0.034623
3.138	0.0727632	0.0615782	0.0566944
3.661	0.0318698	0.0685587	0.0372762
4.184	0.114958	0.081298	0.0442521
4.707	0.0806884	0.0731279	0.0444839
5.23	0.1071	0.0733893	0.0525855
5.753	0.0761597	0.0673007	0.0585555
6.276	0.0960149	0.0621547	0.0576497
6.799	0.0655477	0.068483	0.0686455
7.322	0.0914524	0.0783986	0.0785411
7.845	0.0963022	0.0646867	0.0691952
8.368	0.0943589	0.0494608	0.0575263
8.891	0.0811277	0.0764578	0.063902
9.414	0.103889	0.0746771	0.0668032
9.937	0.0796069	0.0700695	0.0503374
10.46	0.0935816	0.0712976	0.0654541
10.983	0.0734053	0.06722	0.0520236
11.506	0.0912666	0.0720771	0.0701773
12.029	0.0546822	0.0646812	0.0712519
12.552	0.0637903	0.0559722	0.0507908
13.075	0.0735067	0.0672201	0.07961
13.598	0.0772918	0.0671201	0.0785528
14.121	0.0889008	0.0662243	0.0844351
14.644	0.0836793	0.0653469	0.0567827
15.167	0.0512181	0.0713232	0.0647217
15.69	0.0331371	0.059394	0.0645716
16.213	0.0739291	0.0686605	0.0572187
16.736	0.0435295	0.05532	0.0823324
17.259	0.0599206	0.0486697	0.0793476
17.782	0.0582984	0.0681822	0.073774
18.305	0.0428873	0.0797202	0.07622
18.828	0.0337962	0.0602855	0.0678337
19.351	0.119436	0.0713267	0.0728604
19.874	0.0760076	0.0677266	0.0663708
20.397	0.0510153	0.0495861	0.0750398
20.92	0.0894585	0.0576767	0.0660297
21.443	0.0672206	0.065759	0.0853698
21.966	0.0859944	0.0698503	0.0899121
22.489	0.0819388	0.0647148	0.0923746
23.012	0.123356	0.0572956	0.0915291
23.535	0.0308052	0.0566268	0.0797732
24.058	0.0544118	0.0585091	0.0842427
24.581	0.048092	0.0629442	0.0624967
25.104	0.0252457	0.0559813	0.0622732
25.627	0.0474667	0.0578566	0.0575778
26.15	0.0639424	0.0550879	0.0875811
26.673	0.0493593	0.0492917	0.0647645
27.196	0.0490551	0.0640847	0.0839694
27.719	0.0264286	0.0499749	0.0773628
28.242	0.0464866	0.0496868	0.0875679
28.765	0.0419073	0.0468191	0.0794311
29.288	0.0596333	0.0583678	0.0908955
29.811	0.0640775	0.0628843	0.0679904
30.334	0.0722731	0.0505334	0.0652794
30.857	0.0731349	0.0500939	0.0943203
31.38	0.0512688	0.0471274	0.0762699
31.903	0.051573	0.0427718	0.103988
32.426	0.0192131	0.0347533	0.0867565
32.949	0.0483285	0.0456663	0.0974907
33.472	0.0258034	0.0556906	0.0787163
33.995	0.0263779	0.0376725	0.0738576
34.518	0.0528741	0.0572144	0.0684697
35.041	0.0433098	0.0360197	0.0749282
35.564	-0.00302476	0.053189	0.0746946
36.087	0.0218154	0.0402195	0.0786365
36.61	0.0114231	0.0355659	0.0920361
37.133	0.0239277	0.0407082	0.102024
37.656	0.0336103	0.0338225	0.0931163
38.179	0.0428366	0.0364741	0.106785
38.702	0.0565579	0.0376053	0.0716736
39.225	0.0304166	0.0466316	0.0848234
39.748	0.0648549	0.0421762	0.0628862
40.271	0.0583829	0.0470342	0.0792468
40.794	0.0457093	0.0504315	0.0624767
41.317	0.0424987	0.0464068	0.0896814
41.84	0.0697046	0.038112	0.112105
42.363	-0.00724928	0.0482161	0.103466
42.886	-0.0221872	0.0414592	0.104319
43.409	0.0174557	0.0352781	0.0962716
43.932	0.0509815	0.0441736	0.0834274
44.455	0.0625229	0.0520485	0.070093
44.978	0.0681669	0.0338838	0.0603692
45.501	0.0631988	0.0441696	0.0881165
46.024	0.074943	0.038068	0.0973315
46.547	0.0646859	0.0374989	0.0882886
47.07	0.0504746	0.0337369	0.102597
47.593	0.0299603	0.0365169	0.0923588
48.116	0.0755513	0.0478592	0.0920616
48.639	0.00902358	0.0319702	0.0764359
49.162	-0.0248233	0.038745	0.068321
49.685	0.0282705	0.0315901	0.0680302
50.208	0.0269693	0.0360665	0.0607606
50.731	0.0316163	0.0366895	0.0800408
51.254	0.0794548	0.0433479	0.0860449
51.777	0.0349283	0.0395617	0.103351
52.3	0.0861295	0.0464134	0.0885942
52.823	0.0237925	0.0329898	0.0808618
53.346	0.0977554	0.0296096	0.0980717
53.869	0.0566424	0.0299048	0.0717104
54.392	0.0212409	0.0281007	0.0774593
54.915	0.0766666	0.0253466	0.0744845
55.438	0.0549188	0.0468294	0.0867177
55.961	0.0577239	0.0277402	0.0670583
56.484	0.0645	0.030315	0.0705696
57.007	0.0535669	0.0265578	0.0782827
57.53	0.0456755	0.0360559	0.0934855
58.053	0.0155631	0.0270167	0.0934193
58.576	0.0471119	0.0149394	0.082446
59.099	0.0474498	0.0271024	0.0709819
59.622	0.0581801	0.0317278	0.0678901
60.145	0.0594644	0.0371258	0.0866704
60.668	0.0489031	0.0305313	0.0770077
61.191	0.0196356	0.0417481	0.0697968
61.714	0.025043	0.0306274	0.0819966
62.237	0.0133664	0.027669	0.0901794
62.76	0.0543611	0.0244884	0.0745184
63.283	0.0180979	0.017448	0.106385
63.806	0.038967	0.0257865	0.0776882
64.329	0.029014	0.0350871	0.0800889
64.852	0.0532966	0.0262448	0.0787816
65.375	0.0640437	0.0311791	0.078023
65.898	0.0375982	0.0275773	0.0798307
66.421	0.0026868	0.0470879	0.0760852
66.944	0.0557975	0.01699	0.083464
67.467	0.0204467	0.0119082	0.104224
67.99	0.0121666	0.0338146	0.0933223
68.513	0.0533304	0.0322186	0.0906548
69.036	0.0161715	0.0383101	0.0965443
69.559	0.089036	0.0223718	0.0639154
70.082	0.0563044	0.0112015	0.0892407
70.605	0.0505929	0.0236452	0.0729759
71.128	0.0155969	0.0310685	0.0760388
71.651	0.0543611	0.0276277	0.0713979
72.174	0.0354184	0.0297965	0.0821144
72.697	-0.000118287	0.0257009	0.0838235
73.22	0.0178613	0.0163049	0.0921923
73.743	0.0443068	0.0430791	0.0966998
74.266	0.0876166	0.0258053	0.0734616
74.789	0.0497818	0.019839	0.0838282
75.312	0.0414003	0.0333702	0.0827152
75.835	0.0292844	0.0288237	0.0712701
76.358	0.0612556	0.0250666	0.0738286
76.881	0.00689442	0.0238611	0.0794877
77.404	0.0622525	0.0282907	0.0783252
77.927	0.0205143	0.0245841	0.100492
78.45	0.0349452	0.0178057	0.109339
78.973	0.0361788	0.0260489	0.0920213
79.496	0.0831893	0.0217755	0.0988233
80.019	0.0538204	0.0251018	0.0838699
80.542	0.0119976	0.0170803	0.0772956
81.065	0.000321064	0.0230993	0.0724663
81.588	0.00932774	0.0207469	0.0768969
82.111	-0.00501873	0.0177139	0.0845132
82.634	0.0191286	0.0157636	0.105093
83.157	0.0141775	0.0252041	0.101014
83.68	0.0727463	0.0318061	0.0907056
84.203	0.0495959	0.0280534	0.0967409
84.726	0.0877856	0.0289935	0.075639
85.249	0.0463177	0.0307911	0.0746128
85.772	0.040133	0.0324832	0.0693691
86.295	0.0411299	0.0181331	0.0683726
86.818	0.0512181	0.0294359	0.0927007
87.341	0.0106965	0.0202141	0.0975369
87.864	0.0147858	0.0218133	0.0904953
88.387	0.0403526	0.011248	0.102045
88.91	0.00182499	0.0329909	0.0997768
89.433	0.044932	0.00958301	0.0839244
89.956	0.0412482	0.0248768	0.0736235
90.479	0.0509646	0.0208079	0.0696595
91.002	0.0592278	0.0239875	0.0799494
91.525	0.0186555	0.0288563	0.0791355
92.048	0.00637058	0.0172769	0.0934269
92.571	0.056541	0.0226101	0.107759
93.094	0.0302476	0.0246241	0.101387
93.617	0.0477202	0.0163966	0.11189
94.14	0.0123694	0.0259331	0.0856321
94.663	0.0699074	0.0134631	0.0803446
95.186	0.0733377	0.0280692	0.0878724
95.709	0.0364323	0.01839	0.0631372
96.232	0.0377672	0.0160672	0.0813372
96.755	0.0357732	0.0233595	0.0848874
97.278	0.0286761	0.0106755	0.0992878
97.801	0.0137888	0.0118637	0.0798195
98.324	0.0802997	0.0145288	0.104512
98.847	-0.00219675	0.011722	0.102128
99.37	0.036314	0.0172044	0.102265
99.893	0.0504408	0.027493	0.08784
100.416	0.0519278	0.0117114	0.0585517
100.939	0.0214437	0.0248484	0.0750127
101.462	0.0270369	0.0154977	0.0793841
101.985	0.00723238	0.0166731	0.0892253
102.508	0.0189597	0.0273279	0.088881
103.031	0.0429887	0.0188272	0.0976815
103.554	0.0105613	0.0173741	0.103256
104.077	0.00680993	0.0328653	0.0952822
104.6	0.0108148	0.0195589	0.0807534
105.123	0.0597347	0.0159721	0.0835922
105.646	0.0373448	0.0211095	0.0724845
106.169	0.00763793	0.0136464	0.0845106
106.692	0.0432422	0.0279884	0.0944949
107.215	0.00512012	0.013045	0.0828335
107.738	0.0026699	0.0170104	0.101374
108.261	0.0429887	0.00687115	0.0993416
108.784	0.0580449	0.0256893	0.0853408
109.307	0.0286423	0.0310312	0.0873063
109.83	0.0350466	0.0197717	0.0809418
110.353	0.0206833	0.0215122	0.0685706
110.876	0.00434281	0.035921	0.0911195
111.399	0.0486327	0.0140242	0.0936743
111.922	0.039457	0.00803458	0.0759659
112.445	0.0114569	0.0217496	0.0830381
112.968	0.00381897	0.0183052	0.095699
113.491	0.0309911	0.0193394	0.103699
114.014	0.0410286	0.0112686	0.0922956
114.537	-0.0026699	0.0295004	0.0882505
115.06	0.022711	0.0199613	0.0903
115.583	0.0262765	0.01831	0.0747058
116.106	3.37962e-05	0.0283447	0.0961612
116.629	0.00493424	0.0104609	0.0873167
117.152	-0.0230997	0.00961339	0.1012
117.675	0.0105951	0.012375	0.107528
118.198	0.0026868	0.0271097	0.0876468
118.721	0.0554933	0.0279172	0.0822499
119.244	0.0413158	0.0275509	0.0776164
119.767	0.0471626	0.0181333	0.0901161
120.29	0.0311432	0.026971	0.0842929
120.813	0.0277636	0.0284639	0.0833044
121.336	0.0299941	0.0233298	0.0918809
121.859	0.0200749	0.0229097	0.0794418
122.382	0.0189597	0.0224231	0.0830846
122.905	0.023877	0.0193264	0.0880422
123.428	0.0375982	0.0241222	0.087096
123.951	0.0129946	0.012759	0.0896154
124.474	0.0185203	0.0252373	0.0984783
124.997	0.0227955	0.0306255	0.0897777
125.52	0.00844904	0.042398	0.0922789
126.043	0.0210043	0.0223694	0.0752483
126.566	0.00767173	0.0260851	0.0880147
127.089	-0.000811108	0.0203296	0.0916838
127.612	0.0226265	0.023609	0.0931744
128.135	0.0441716	0.0144655	0.0909589
128.658	-0.022542	0.0276009	0.0854159
129.181	0.0298251	0.0309434	0.097534
129.704	-0.0147013	0.0316801	0.0913794
130.227	0.00503563	0.0270853	0.0745223
130.75	0.00496804	0.0152098	0.0716351
131.273	0.0279663	0.00724295	0.0867948
131.796	-0.00694511	0.00308649	0.0754175
132.319	0.0274256	0.0369752	0.0944541
132.842	-0.0209198	0.0209597	0.0876307
133.365	-0.00898978	0.0212731	0.0873203
133.888	0.00204467	0.0351878	0.0915256
134.411	0.0544456	0.0233471	0.088967
134.934	0.018081	0.0199583	0.109475
135.457	0.0141775	0.0265506	0.0787243
135.98	0.0256175	0.038364	0.0862712
136.503	0.0390853	0.0255563	0.0862191
137.026	0.0301462	0.0240289	0.0847565
137.549	0.0278311	0.0237569	0.0906984
138.072	0.0196356	0.0245811	0.0954379
138.595	-0.0505591	0.023861	0.0918042
139.118	-0.00601572	0.0120439	0.084154
139.641	0.000456248	0.0229361	0.0872363
140.164	0.0523334	0.0427322	0.0860696
140.687	0.0369899	0.0290656	0.0775982
141.21	0.0431915	0.0293977	0.0861356
141.733	0.00868562	0.00943807	0.0974477
142.256	0.0673389	0.0321773	0.0937768
142.779	0.0388825	0.0160956	0.0890918
143.302	0.0121159	0.0181706	0.0895034
143.825	-0.0376489	0.0349791	0.0974605
144.348	0.0148365	0.020303	0.0874491
144.871	0.0487679	0.0244792	0.098254
145.394	-0.0355874	0.0327339	0.0954048
145.917	0.0124201	0.0285362	0.0881878
146.44	0.000405554	0.0263321	0.0938985
146.963	-0.020058	0.0126035	0.112426
147.486	0.00711409	0.0180073	0.0892509
148.009	0.0256344	0.0174067	0.0986638
148.532	0.0207846	0.0176813	0.105644
149.055	0.0225083	0.0304918	0.089548
149.578	0.0257189	0.0188033	0.0951541
150.101	0.00809418	0.0127146	0.0841444
150.624	0.044932	0.0292892	0.0771167
151.147	0.0200073	0.0176179	0.0858752
151.67	-0.0162053	0.0134333	0.0836648
152.193	0.0212747	0.0118328	0.0805837
152.716	0.0355198	0.00145035	0.0923689
153.239	0.0169826	0.0103919	0.105654
153.762	-0.00498494	0.0317858	0.0904963
154.285	0.0282874	0.0388304	0.0891047
154.808	0.0217478	0.0118364	0.107425
155.331	0.0234883	0.0290967	0.0881316
155.854	0.0145493	0.0234497	0.0761463
156.377	0.0114569	0.0107963	0.0839965
156.9	0.0480413	0.0187664	0.0969204
157.423	-0.00402174	0.0277615	0.10215
157.946	0.0408258	0.01763	0.0930038
158.469	0.040285	0.0257662	0.0944062
158.992	0.0478047	0.0387374	0.085364
159.515	-0.00165601	0.022098	0.106074
160.038	0.0131805	0.0122242	0.103598
160.561	0.0454896	0.0319289	0.083223
161.084	0.0436309	0.0219587	0.0933207
161.607	0.0313966	0.0202269	0.0845755
162.13	0.00248402	0.00767154	0.0909528
162.653	0.0190441	0.0187457	0.0927371
163.176	-0.00410623	0.0298462	0.0939735
163.699	0.0233532	0.0417555	0.085984
164.222	0.0276115	0.0260713	0.0874121
164.745	0.0103247	0.033678	0.0804272
165.268	0.0485482	0.032844	0.085756
165.791	0.00729997	0.0247966	0.0881809
166.314	0.0220013	0.0257272	0.0961576
166.837	0.0605627	0.0195978	0.0821749
167.36	0.0455741	0.0115743	0.0977387
167.883	0.014093	0.0285029	0.0877964
168.406	-0.017405	0.0159716	0.086002
168.929	0.0458445	0.0209077	0.0870374
169.452	0.0136199	0.0345799	0.081715
169.975	0.023877	0.0464012	0.101165
170.498	-0.00773932	0.0263088	0.079146
171.021	0.0370237	0.0172813	0.106544
171.544	0.0348608	0.0246899	0.0986596
172.067	0.0200749	0.0138605	0.0935216
172.59	-0.011609	0.0114301	0.10014
173.113	0.00584674	0.00910124	0.0957308
173.636	0.00767173	0.0264602	0.105946
174.159	0.0191286	0.0288721	0.0990884
174.682	0.0583491	0.0248493	0.105366
175.205	0.0583998	0.0504821	0.0930403
175.728	0.0184527	0.0167833	0.0817354
176.251	0.0213761	0.0286019	0.0995556
176.774	0.040961	0.0205842	0.0940124
177.297	-0.0104768	0.0110188	0.0987191
177.82	0.00398795	0.00523363	0.105233
178.343	0.0380883	0.0192252	0.0782305
178.866	-0.00104768	0.0430925	0.0919112
179.389	0.0324612	0.0412112	0.112836
179.912	0.0595827	0.0285368	0.0999504
180.435	0.0238939	0.0411297	0.117046
180.958	0.00194328	0.0400933	0.108125
181.481	0.0350297	0.028518	0.0882516
182.004	0.0103078	0.016003	0.0979815
182.527	0.0558989	0.0217306	0.0904145
183.05	-0.00314304	0.0310905	0.0965451
183.573	-0.000929395	0.0270156	0.112768
184.096	0.0153942	0.0370545	0.0882813
184.619	0.0239953	0.0307947	0.0970116
185.142	0.00192638	0.0411327	0.0956057
185.665	0.0134847	0.0432837	0.0990256
186.188	0.0314304	0.0282447	0.0974224
186.711	0.0336948	0.0249045	0.0941032
187.234	0.0227617	0.0322102	0.0952867
187.757	-0.020886	0.0213332	0.0976378
188.28	0.000523841	0.0366721	0.116765
188.803	0.0608669	0.0356661	0.0949585
189.326	0.0249416	0.0172153	0.100399
189.849	0.021055	0.0317811	0.101852
190.372	-0.000490044	0.0347353	0.111856
190.895	0.0537528	0.0347635	0.113682
191.418	0.0254654	0.0221483	0.0958312
191.941	0.00430901	0.0405016	0.0935405
192.464	0.00407244	0.0148466	0.106396
192.987	0.00194328	0.0239244	0.0931782
193.51	0.008787	0.025393	0.0971546
194.033	-0.00498494	0.0395126	0.103441
194.556	-0.00628609	0.0389423	0.109926
195.079	0.0125553	0.0302648	0.111469
195.602	0.0406399	0.0358769	0.110616
196.125	0.015749	0.0368941	0.102797
196.648	0.0257189	0.0240998	0.114936
197.171	0.0173543	0.0244086	0.0912135
197.694	-0.00863492	0.0308081	0.0805465
198.217	0.0367702	0.0131719	0.0774458
198.74	0.0416876	0.0242452	0.0969246
199.263	0.0219844	0.0256926	0.104143
199.786	0.0307714	0.0332752	0.115161
200.309	-0.0088715	0.0302249	0.120699
200.832	0.0133833	0.0312784	0.0935027
201.355	-0.0121666	0.0312088	0.117288
201.878	0.00828006	0.0250916	0.0930147
202.401	0.0286929	0.0291273	0.102793
202.924	0.0035148	0.0320453	0.0952119
203.447	0.0133157	0.0258821	0.0849498
203.97	0.0664433	0.0395389	0.115013
204.493	0.0147858	0.0226316	0.0982388
205.016	-0.0240629	0.0360961	0.113245
205.539	0.0278311	0.0360122	0.102553
206.062	0.0217985	0.0446872	0.0896331
206.585	0.0302814	0.032529	0.0961886
207.108	0.0231673	0.0342	0.0856308
207.631	0.0305855	0.024345	0.0957244
208.154	0.0294027	0.0213013	0.0786416
208.677	0.0200242	0.033158	0.10251
209.2	-0.0221196	0.0345641	0.0991755
209.723	0.0110851	0.0333675	0.112781
210.246	0.0495114	0.0293585	0.109478
210.769	0.0475343	0.0287861	0.104531
211.292	0.0148365	0.0370007	0.0971207
211.815	0.0177768	0.0299275	0.0932995
212.338	0.0395922	0.0418495	0.0818429
212.861	0.00126736	0.0437186	0.0904064
213.384	0.00598192	0.0268045	0.107198
213.907	0.0280677	0.0369786	0.114608
214.43	0.0305686	0.0438755	0.1013
214.953	0.0550709	0.0439855	0.109843
215.476	0.0200749	0.0498678	0.110649
215.999	0.0379869	0.040434	0.0973689
216.522	0.0691808	0.022918	0.10746
217.045	0.0280846	0.0222083	0.0746349
217.568	0.0070296	0.0378674	0.0926285
218.091	-0.0355874	0.0254118	0.0949114
218.614	0.00523841	0.0380213	0.101067
219.137	0.0263103	0.0378071	0.120782
219.66	0.00256851	0.0357543	0.10565
220.183	-0.00540739	0.0497239	0.0820638
220.706	0.0374631	0.0452016	0.115626
221.229	0.0143127	0.0419407	0.101014
221.752	0.0415693	0.0494649	0.106325
222.275	0.0110682	0.0452097	0.087388
222.798	-0.0258541	0.022773	0.0868936
223.321	0.0105275	0.0189532	0.0760965
223.844	0.0426677	0.0461843	0.098337
224.367	0.0237925	0.0369232	0.104303
224.89	-0.00420762	0.0598187	0.126455
225.413	0.0491565	0.0486034	0.0998454
225.936	0.0440533	0.0335666	0.112941
226.459	0.0269355	0.0275603	0.100815
226.982	0.023539	0.0397558	0.0966955
227.505	0.0213254	0.0282527	0.0860603
228.028	0.0163067	0.0239237	0.0925178
228.551	0.0413327	0.0444704	0.101769
229.074	-0.0326133	0.0501574	0.104575
229.597	0.023877	0.0392166	0.103661
230.12	0.0343538	0.0544417	0.127244
230.643	-0.0396091	0.0388989	0.101411
231.166	0.00648887	0.0442918	0.100988
231.689	0.0118625	0.0351539	0.0988577
232.212	0.0290985	0.0302647	0.090452
232.735	0.0070296	0.025435	0.0798384
233.258	0.012268	0.0346764	0.116858
233.781	0.00162222	0.0486264	0.126727
234.304	0.015749	0.0359051	0.116679
234.827	-0.00116597	0.0388216	0.123401
235.35	0.0196694	0.0456373	0.104905
235.873	0.00893909	0.0480984	0.100744
236.396	0.0203453	0.0375065	0.111652
236.919	0.0188414	0.03235	0.12026
237.442	0.0237249	0.0379052	0.0856477
237.965	0.0181316	0.027134	0.101613
238.488	0.000135185	0.0260718	0.0899632
239.011	0.00648887	0.0597413	0.106623
239.534	-0.0178275	0.0491212	0.114032
240.057	0.00366688	0.0421863	0.115893
240.58	-0.0425325	0.0431306	0.0990724
241.103	0.0203622	0.0394411	0.0912681
241.626	0.0088546	0.0215137	0.0951374
242.149	0.0311263	0.0351056	0.100867
242.672	0.0138564	0.0357959	0.104469
243.195	-0.0100713	0.0306579	0.100625
243.718	0.0327654	0.0549427	0.100166
244.241	-0.0144648	0.0487298	0.105167
244.764	0.0279494	0.0472659	0.106728
245.287	0.0461487	0.0481108	0.104089
245.81	-0.0509308	0.0487752	0.0951107
246.333	-0.0117273	0.0335498	0.0945573
246.856	-0.00910807	0.0418635	0.0875795
247.379	-0.00544118	0.0479959	0.0792471
247.902	0.0170164	0.0480582	0.0893293
248.425	0.00517081	0.0512486	0.0930329
248.948	8.44904e-05	0.0540516	0.0970167
249.471	-0.0174388	0.0504429	0.0967298
249.994	-0.0112879	0.062419	0.107554
250.517	-0.00314304	0.0435268	0.119705
251.04	0.0129946	0.0638885	0.102539
251.563	-0.0145999	0.033963	0.101406
252.086	0.00785761	0.0529058	0.0937305
252.609	0.0146844	0.0341076	0.100063
253.132	0.0166615	0.0614998	0.0921308
253.655	0.00919256	0.0502732	0.0879697
254.178	-0.000912497	0.0338617	0.095535
254.701	-0.0307545	0.0573734	0.100298
255.224	0.00839835	0.0571351	0.10508
255.747	0.018081	0.0574275	0.0984951
256.27	0.0280339	0.0507692	0.112031
256.793	-0.0245867	0.0563085	0.107107
257.316	-0.020058	0.0597914	0.122707
257.839	-0.0209705	0.0517591	0.100036
258.362	-0.0264455	0.0607124	0.101598
258.885	0.00305855	0.0515851	0.0911145
259.408	0.00809418	0.0661979	0.106835
259.931	-0.0148196	0.0719111	0.103621
260.454	-0.0373955	0.0608563	0.12094
260.977	-0.0301124	0.0527678	0.10875
