# Supplementary material for: Molecular interactions of FG nucleoporin repeats at high resolution
Source: Nat Chem. 2022 Sep 22;14(11):1278–85. doi: 10.1038/s41557-022-01035-7 (PMC9630130; doi:10.1038/s41557-022-01035-7)
Supplement: Source Data Fig. 6 — Stability calculations and soluble protein concentration data. [file 41557_2022_1035_MOESM6_ESM.xlsx]

## Sheet: Fig 6a
	Stability per molecule (kcal/mol)	Stability per residue (kcal/mol)
nup98 pm1	-18.8	-0.51
nup98 pm2	-19.82	-0.49
nup98 pm3	-16.77	-0.54
nup98 pm4	-19.34	-0.58
FUS	-6.9	-0.18
tau	-34.99	-0.48
Î±-synuclein	-40.22	-0.51
amyloid Î²	-14.12	-0.35
hnRNPA2	-21.13	-0.37
transthyretin	-64.39	-0.7
TDP-43	-51.5	-0.37
Î²-endorphin	-17.94	-0.58
RIPK3	-5.64	-0.35
hnRNPA1	-23.25	-0.52
glucagon	-3.54	-0.12
serum amyloid A	-34.42	-0.64
HET-s prion	-25.95	-0.33
Orb2	1.7	0.06
prion protein	-30.78	-0.77
Î²2-microglobulin	-33.36	-0.52
antibody Î»1	-39.83	-0.44
IAPP	-10.91	-0.46

## Sheet: Fig 6c
Condition	pH 3	pH 3 error	pH7	pH7 error	pH 7 → 3 (30' at 65 ºC)	pH 7 → 3 (30' at 65 ºC) error
Monomeric protein (uM)	200	3.06	22.1619	1.69954	170.069	2.83103

## Sheet: Fig 6d
Condition	pH 3	pH 3 error	pH7	pH7 error	pH 7 → 3 (30' at 65 ºC)	pH 7 → 3 (30' at 65 ºC) error
Monomeric protein (uM)	100	5.00253	11.6089	2.79163	27.4412	3.18764
